# Supplementary material for: Personal Growth and Well-Being in the Time of COVID: An Exploratory Mixed-Methods Analysis
Source: Front Psychol. 2021 Mar 24;12:648060. doi: 10.3389/fpsyg.2021.648060 (PMC8025836; doi:10.3389/fpsyg.2021.648060)
Supplement: Supplementary file 1 [file Table_1.XLSX]

## Sheet: Appendix A
Appendix A
Correlation matrix of study variables for regression (N=614, values are mean-centered)
		1	2	3	4	5	6	7	8	9	10	11	12	13	14	15	16	17	18	19	20	21	22	23	24	25	26	27
1	Well-being (pre-covid)	—
2	Well-being (current resid)	.00	—
3	Nation	.04	-.01	—
4	Gender	-.02	.02	-.07	—
5	Household income (2019)	.25**	-.01	-.20**	.15**	—
6	Religious affiliation	-.28**	-.07	-.06	0.00580648	-.10*	—
7	Highest education	.11**	.06	-.10**	-0.0185757	.25**	0.0143707	—
8	Marital status	.22**	.09*	.19**	-.12**	.09*	-.17**	.13**	—
9	Adaptive coping	.20**	.13**	.11**	-0.0730988	-0.0471997	-.37**	-0.0032953	.11**	—
10	Maladaptive coping	-.13**	-.10*	-.02	0.018605	-0.0129782	.11**	-0.0250662	0.0372879	-.16**	—
11	Neither	-.15**	-.06	-.06	0.0185691	0.0488993	.30**	-0.0660837	-.13**	-.69**	-.35**	—
12	Both	.08*	.00	-.05	0.0618219	-0.00167649	-0.0691431	.15**	0.0147412	-.17**	-.09*	-.37**	—
13	Self-transcendence (ASTI)	.42**	.39**	-.03	0.0158653	0.0736479	-.25**	.10*	.11**	.27**	-.15**	-.26**	.19**	—
14	Wisdom (Brief3DWS)	.48**	.14**	.18**	0.0592125	.14**	-.09*	.10*	.18**	.12**	-0.028811	0.0102099	-.17**	.19**	—
15	Social support (MSPSS)	.65**	.23**	.05	-0.0484819	.21**	-.21**	.12**	.18**	.12**	-0.0570156	-.11**	0.0533549	.33**	.36**	—
16	Religiosity	.26**	.17**	.05	-0.0420145	0.0160142	-.62**	.08*	.14**	.61**	-.15**	-.56**	.21**	.37**	0.0580023	.17**	—
17	Spirituality	.26**	.18**	.06	-0.0678816	-0.00131666	-.46**	.08*	.15**	.57**	-.13**	-.53**	.19**	.39**	.13**	.18**	.77**	—
18	Presence of meaning in life (pre-covid)	.76**	.09*	.06	0.00583432	.22**	-.28**	.17**	.23**	.25**	-.17**	-.15**	0.0487342	.33**	.45**	.51**	.30**	.33**	—
19	Presence of meaning in life (current resid)	.05	.49**	.03	-0.0586607	-0.0129815	-.09*	0.0525798	0.0701523	.14**	-0.0589396	-0.0748409	-0.0186719	.41**	.09*	.13**	.15**	.15**	0	—
20	Search of meaning in life (pre-covid)	-.21**	-.02	-.06	0.0322473	-.10*	0.0352685	-0.00366065	-.09*	-0.0397963	0.0431687	-0.0663202	.14**	0.0721127	-.16**	-.20**	-0.0330932	0.0197998	-.31**	.09*	—
21	Search of meaning in life (current resid)	.17**	.01	-.07	-0.0518837	0.0274068	-.13**	0.054268	-0.00285428	.09*	-0.071998	-.11**	.13**	.22**	-0.0386255	.13**	.18**	.11**	.12**	0.0458536	0	—
22	Health (pre-covid)	.63**	.00	.04	.12**	.17**	-.21**	0.0559951	.10*	.17**	-.11**	-.11**	0.0266509	.27**	.30**	.36**	.18**	.14**	.45**	0.0404329	-.08*	.14**	—
23	Health (current resid)	.07	.54**	.02	0.0682283	-0.00367644	-0.0741343	0.0320621	0.0719706	.09*	-0.0687676	-0.0423067	-0.00180921	.26**	.11**	.15**	.16**	.13**	.13**	.21**	-0.0266656	0.0532318	0	—
24	Negative emotions (pre-covid)	-.55**	-.03	-.22**	-0.043167	-.18**	.16**	-0.0212007	-.18**	-.16**	0.0714664	-0.048348	.26**	-.12**	-.57**	-.37**	-0.0351205	-.09*	-.48**	-0.0326752	.27**	-0.0484519	-.43**	-0.0628369	—
25	Negative emotion (current resid)	.01	-.47**	.01	-0.0554216	0.0135753	0.0428284	0.0276684	0.00513356	-.08*	.15**	-.11**	.18**	-.17**	-.10*	-.09*	0.00531046	-0.0160857	-0.0412186	-.20**	.11**	0.0697381	0.017945	-.32**	0	—
26	Loneliness (pre-covid)	-.48**	.00	-.13**	0.0434769	-.13**	.15**	-0.00279316	-.23**	-.09*	0.024319	-0.0300262	.17**	-0.0785139	-.39**	-.40**	-0.0277275	-0.064426	-.42**	0.0172384	.32**	-0.015733	-.27**	-0.000957771	.59**	-0.0238355	—
27	Loneliness (current resid)	-.09*	-.40**	-.04	-0.0128778	-0.0299305	-0.0339115	-0.0371982	-.16**	-0.0519427	0.0703034	-0.0664265	.13**	-.13**	-.16**	-.20**	-0.00329845	-0.0768493	-.10*	-.19**	.14**	.10*	0.000835774	-.28**	.16**	.48**	0	—
28	Alienation	-.23**	-.40**	-.10*	0.0416651	-.08*	0.0404876	-0.00610101	-.18**	-.17**	0.0709057	-0.0726314	.32**	-0.0539817	-.41**	-.31**	-0.00765262	-0.0791573	-.27**	-.21**	.25**	.08*	-.14**	-.24**	.42**	.44**	.35**	.44**
** Correlation is significant at the 0.01 level (2-tailed).
* Correlation is significant at the 0.05 level (2-tailed).

## Sheet: Appendix B
Appendix B
Group mean differeces by demographic categories (variables were mean-centered).
Variables	Nation								Gender
	Group	n	M	SD	t	df	p (two-tailed)	Cohen's d	Group	n	M	SD	t	df	p (two-tailed)	Cohen's d
Religiosity	Canada	339	-0.175811	3.36135	-1.33301	537.964	0.183093		female	279	0.177061	3.66595	1.03945	611	0.299006
	USA	275	0.225455	3.96905					male	334	-0.130539	3.63407
Spirituality	Canada	339	-0.185369	3.37298	-1.37534	543.76	0.169591		female	279	0.275125	3.67297	1.6818	611	0.0931179
	USA	275	0.225455	3.91252					male	334	-0.218683	3.57548
Brief3DWS	Canada	339	-0.105226	0.570793	-4.37808	512.98	0	-0.364183	female	279	-0.0423855	0.681317	-1.46621	611	0.143105
	USA	275	0.129688	0.726253					male	334	0.0355008	0.632102
MSPSS	Canada	339	-0.0534474	1.05879	-1.16361	497.819	0.245139		female	279	0.0703513	1.20336	1.19981	611	0.230679
	USA	275	0.0659394	1.40907					male	334	-0.048489	1.23595
Well-being (pre-covid)	Canada	339	-0.0680537	1.6687	-0.939091	497.552	0.34814		female	279	0.0544366	1.9284	0.560876	611	0.575088
	USA	275	0.0838818	2.22251					male	334	-0.0334542	1.93512
Negative emotion (pre-covid)	Canada	339	0.454499	2.02278	5.41874	520.746	0	0.449721	female	279	0.103889	2.29395	1.06801	611	0.285936
	USA	275	-0.560318	2.51516					male	334	-0.0961048	2.32112
Health (pre-covid)	Canada	339	-0.0737351	2.09396	-0.892907	546.822	0.3723		female	279	-0.275203	2.33656	-2.89551	565.228	0.00393175	-0.24
	USA	275	0.0908667	2.40589					male	334	0.24915	2.10178
Loneliness (pre-covid)	Canada	339	0.366372	2.92978	3.06851	534.806	0.00226032	0.253592	female	279	-0.156989	3.2362	-1.0757	611	0.282488
	USA	275	-0.443636	3.49279					male	334	0.123353	3.19397
ASTI	Canada	339	0.0156705	0.478992	0.774352	511.784	0.43908		female	279	-0.0074454	0.528566	-0.392215	611	0.695036
	USA	275	-0.0192788	0.61161					male	334	0.00976333	0.551103
Alienation	Canada	339	0.0512115	0.517542	2.33526	494.742	0.0199286	0.196277	female	276	-0.0273957	0.586946	-1.02572	605	0.305435
	USA	269	-0.0644249	0.668613					male	331	0.0220855	0.595843
MLQ presence (pre-covid)	Canada	339	-0.0953637	1.43305	-1.55809	505.733	0.119836		female	279	-0.00625914	1.63001	-0.144218	611	0.885376
	USA	275	0.117573	1.86288					male	334	0.0129347	1.64999
MLQ search (pre-covid)	Canada	339	0.0835047	1.3618	1.38868	489.748	0.165562		female	279	-0.059376	1.56133	-0.797518	611	0.42546
	USA	275	-0.102827	1.85654					male	334	0.0443671	1.6385
WellBeing (resid)	Canada	339	0.00989414	1.21592	0.215184	611	0.829696		female	278	-0.0304066	1.42726	-0.550737	518.765	0.582051
	USA	274	-0.0122413	1.32594					male	334	0.0274967	1.11561
Negative emotion (resid)	Canada	339	-0.0116187	1.64911	-0.182142	611	0.855532		female	278	0.1042	1.74908	1.37092	610	0.170904
	USA	274	0.014375	1.88143					male	334	-0.0910765	1.75903
Health (resid)	Canada	339	-0.0182029	1.35874	-0.405728	611	0.685084		female	278	-0.0944	1.22384	-1.68905	610	0.0917205
	USA	274	0.0225211	1.06345					male	334	0.074637	1.24003
Loneliness (resid)	Canada	339	0.0971597	2.64436	0.990164	611	0.322486		female	278	0.0371017	2.83615	0.318085	610	0.750529
	USA	274	-0.120209	2.77236					male	334	-0.0327868	2.59341
MLQ Presence (resid)	Canada	339	-0.0325937	1.0556	-0.856311	611	0.392161		female	278	0.0687402	1.08169	1.45131	610	0.147207
	USA	274	0.0403258	1.03903					male	334	-0.0546639	1.01789
MLQ Search (resid)	Canada	339	0.070315	1.15424	1.73771	611	0.0827658		female	278	0.0658548	1.10344	1.28316	610	0.199923
	USA	274	-0.0869955	1.06292					male	334	-0.0502831	1.12423
Variables	Highest level of education									Marital status
	Group	n	M	SD	F	df	p (two-tailed)	Comparison	Post Hoc Test	Group	n	M	SD	F	df	p (two-tailed)	Comparison	Post Hoc Test
Religiosity	1=high school degree and below	181	-0.129282	3.70265	4.14774	2611	0.0162473	1-2	0.767116	1=Never Married	264	-0.653788	3.37627	7.72954	2611	0.000484023	1-2	0.000293555
	2=bachelor's and equivalent	322	-0.229193	3.61444				1-3	0.0192998	2=Married/Living with a partner	304	0.521053	3.75843				1-3	0.272074
	3=Master's and above	111	0.897297	3.55373				2-3	0.00496489	3=Divorced/Separated/Widowed	46	0.36087	3.88836				2-3	0.991121
Spirituality	1=high school degree and below	181	-0.134586	3.62418	4.53972	2611	0.011039	1-2	0.738845	1=Never Married	264	-0.609242	3.4949	7.25291	2611	0.000770743	1-2	0.00119439
	2=bachelor's and equivalent	322	-0.246335	3.66992				1-3	0.0149531	2=Married/Living with a partner	304	0.374211	3.66532				1-3	0.0050498
	3=Master's and above	111	0.926486	3.38409				2-3	0.00325199	3=Divorced/Separated/Widowed	46	1.00522	3.63717				2-3	0.26711
Brief3DWS	1=high school degree and below	181	-0.113686	0.679989	3.94403	2611	0.0198652	1-2	0.0103068	1=Never Married	264	-0.13064	0.608901	10.163	2611	4.5507e-05	1-2	9.37773e-05
	2=bachelor's and equivalent	322	0.0421629	0.636108				1-3	0.0249217	2=Married/Living with a partner	304	0.0828846	0.6658				1-3	0.0013313
	3=Master's and above	111	0.0630021	0.650532				2-3	0.771588	3=Divorced/Separated/Widowed	46	0.201842	0.71064				2-3	0.244496
MSPSS	1=high school degree and below	181	-0.182273	1.30998	4.61756	2611	0.0102241	1-2	0.28394	1=Never Married	264	-0.397482	1.32199	32.932	2611	2.61466e-14	1-2	1.81223e-11
	2=bachelor's and equivalent	322	0.0116066	1.24262				1-3	0.00323812	2=Married/Living with a partner	304	0.38518	0.976674				1-3	0.904731
	3=Master's and above	111	0.263682	0.985257				2-3	0.0907602	3=Divorced/Separated/Widowed	46	-0.264014	1.38577				2-3	0.0102905
Well-being (pre-covid)	1=high school degree and below	181	-0.28372	2.0333	3.86534	2611	0.0214702	1-2	0.231693	1=Never Married	264	-0.595162	2.07096	24.5119	2611	5.75597e-11	1-2	4.77663e-11
	2=bachelor's and equivalent	322	0.0385183	1.9493				1-3	0.0120446	2=Married/Living with a partner	304	0.502526	1.5943				1-3	0.161869
	3=Master's and above	111	0.35088	1.66653				2-3	0.282312	3=Divorced/Separated/Widowed	46	0.094613	2.25728				2-3	0.56077
Negative emotion (pre-covid)	1=high school degree and below	181	0.0830838	2.27621	0.168248	2611	0.845183			1=Never Married	264	0.538369	2.15658	13.0812	2611	2.73631e-06	1-2	1.14875e-06
	2=bachelor's and equivalent	322	-0.02997	2.33881						2=Married/Living with a partner	304	-0.3985	2.3227				1-3	0.00618359
	3=Master's and above	111	-0.0486502	2.30096						3=Divorced/Separated/Widowed	46	-0.456471	2.49647				2-3	0.871608
Health (pre-covid)	1=high school degree and below	181	-0.168065	2.32569	0.963004	2611	0.382323			1=Never Married	264	-0.284638	2.3227	3.88699	2611	0.0210161	1-2	0.0166015
	2=bachelor's and equivalent	322	0.0264774	2.20965						2=Married/Living with a partner	304	0.236261	2.10563				1-3	0.738034
	3=Master's and above	111	0.197173	2.17754						3=Divorced/Separated/Widowed	46	0.0720261	2.45524				2-3	0.962728
Loneliness (pre-covid)	1=high school degree and below	181	-0.0453039	3.35797	0.158561	2611	0.853406			1=Never Married	264	1.05379	3.0334	27.4503	2611	3.83737e-12	1-2	5.37507e-13
	2=bachelor's and equivalent	322	0.0701863	3.21188						2=Married/Living with a partner	304	-0.861184	3.07664				1-3	0.00590102
	3=Master's and above	111	-0.10991	3.01375						3=Divorced/Separated/Widowed	46	-0.308696	3.43982				2-3	0.258301
ASTI	1=high school degree and below	181	-0.0858199	0.570421	3.39973	2611	0.0340151	1-2	0.0245018	1=Never Married	264	-0.0782119	0.570129	4.91386	2611	0.00763691	1-2	0.00314634
	2=bachelor's and equivalent	322	0.027317	0.537075				1-3	0.0247019	2=Married/Living with a partner	304	0.0561775	0.512039				1-3	0.0703592
	3=Master's and above	111	0.0607922	0.496203				2-3	0.573578	3=Divorced/Separated/Widowed	46	0.0778391	0.52591				2-3	0.799484
Alienation	1=high school degree and below	179	0.0187302	0.595202	0.254603	2605	0.775307			1=Never Married	261	0.145668	0.561723	14.7934	2605	5.33917e-07	1-2	9.00822e-08
	2=bachelor's and equivalent	320	-0.0162	0.595063						2=Married/Living with a partner	303	-0.1187	0.582982				1-3	0.0425029
	3=Master's and above	109	0.0170798	0.578556						3=Divorced/Separated/Widowed	44	-0.0459727	0.6428				2-3	0.436109
MLQ presence (pre-covid)	1=high school degree and below	181	-0.357545	1.7559	9.13699	2611	0.000123037	1-2	0.0381772	1=Never Married	264	-0.509852	1.66865	24.566	2611	5.47479e-11	1-2	8.20077e-12
	2=bachelor's and equivalent	322	0.0396168	1.62681				1-3	2.75223e-05	2=Married/Living with a partner	304	0.4178	1.48078				1-3	0.00777609
	3=Master's and above	111	0.468138	1.34638				2-3	0.0200286	3=Divorced/Separated/Widowed	46	0.165083	1.71428				2-3	0.312982
MLQ search (pre-covid)	1=high school degree and below	181	0.0309387	1.60688	0.0966136	2611	0.907921			1=Never Married	264	0.208203	1.49442	4.00331	2611	0.018736	1-2	0.00514167
	2=bachelor's and equivalent	322	-0.0270689	1.61557						2=Married/Living with a partner	304	-0.168811	1.64906				1-3	0.261069
	3=Master's and above	111	0.0283505	1.57653						3=Divorced/Separated/Widowed	46	-0.0786217	1.79365				2-3	0.721051
WellBeing (resid)	1=high school degree and below	181	-0.0855124	1.36274	1.22886	2610	0.29335			1=Never Married	263	-0.19363	1.42401	6.08736	2610	0.00241174	1-2	0.00217933
	2=bachelor's and equivalent	321	-0.0047157	1.26791						2=Married/Living with a partner	304	0.174174	1.10097				1-3	0.825086
	3=Master's and above	111	0.153076	1.07505						3=Divorced/Separated/Widowed	46	-0.0440061	1.17409				2-3	0.558846
Negative emotion (resid)	1=high school degree and below	181	-0.0196244	1.8364	0.505356	2610	0.603543			1=Never Married	263	0.00404692	1.74373	0.0187333	2610	0.981442
	2=bachelor's and equivalent	321	-0.040947	1.64228						2=Married/Living with a partner	304	-0.00988261	1.79313
	3=Master's and above	111	0.150414	1.93641						3=Divorced/Separated/Widowed	46	0.0421733	1.59646
Health (resid)	1=high school degree and below	181	-0.0602664	1.1656	0.336242	2610	0.714583			1=Never Married	263	-0.125982	1.35583	2.45827	2610	0.0864308
	2=bachelor's and equivalent	321	0.0165489	1.20141						2=Married/Living with a partner	304	0.10269	1.1484
	3=Master's and above	111	0.0504147	1.43189						3=Divorced/Separated/Widowed	46	0.0416428	0.992273
Loneliness (resid)	1=high school degree and below	181	0.149778	2.86666	0.444628	2610	0.64127			1=Never Married	263	0.57957	2.56001	11.1192	2610	1.80696e-05	1-2	3.5435e-06
	2=bachelor's and equivalent	321	-0.0383562	2.59666						2=Married/Living with a partner	304	-0.468157	2.70922				1-3	0.060429
	3=Master's and above	111	-0.13331	2.73962						3=Divorced/Separated/Widowed	46	-0.219722	2.87026				2-3	0.554973
MLQ Presence (resid)	1=high school degree and below	181	-0.0302523	1.09006	1.53875	2610	0.21548			1=Never Married	263	-0.0924271	1.13057	1.86029	2610	0.156509
	2=bachelor's and equivalent	321	-0.0374512	1.04678						2=Married/Living with a partner	304	0.0616762	0.991054
	3=Master's and above	111	0.157635	0.9736						3=Divorced/Separated/Widowed	46	0.120842	0.889488
MLQ Search (resid)	1=high school degree and below	181	-0.0924108	1.19832	0.967157	2610	0.380745			1=Never Married	263	0.0264281	1.30629	0.634002	2610	0.530814
	2=bachelor's and equivalent	321	0.0255422	1.13913						2=Married/Living with a partner	304	-0.0431982	0.957063
	3=Master's and above	111	0.0768228	0.886086						3=Divorced/Separated/Widowed	46	0.134384	0.898024
Variables	Religious affiliation
	Group	n	M	SD	F	df	p (two-tailed)	Comparison	Post Hoc Test
Religiosity	1=Christian	248	2.49113	3.20176	122.593	6605	4.19491e-101	1-5	0
	2=Buddhist	14	1.52857	3.22166				1-6	0
	3=Muslim	29	3.70345	2.55434				1-7	0.00120255
	4=Hindu	18	2.6	2.22288				2-5	0.00216053
	5=Atheist	124	-3.14194	0.909489				2-6	0.00350603
	6=Agnostic	137	-2.89635	1.11885				3-5	1.85074e-13
	7=Other	42	0.052381	3.37279				3-6	3.71481e-13
								3-7	4.38607e-05
								4-5	5.92982e-08
								4-6	1.04807e-07
								4-7	0.0239537
								5-7	6.18265e-06
								6-7	3.03284e-05
Spirituality	1=Christian	248	1.95613	3.04084	60.0169	6605	2.89006e-58	1-5	0
	2=Buddhist	14	1.79714	3.12821				1-6	0
	3=Muslim	29	2.19862	3.12427				2-5	0.000778651
	4=Hindu	18	2.66222	1.98689				2-6	0.0150627
	5=Atheist	124	-3.18097	2.38079				3-5	4.71657e-09
	6=Agnostic	137	-1.82277	2.79251				3-6	3.25326e-06
	7=Other	42	0.725714	3.56327				4-5	5.7985e-10
								4-6	8.60091e-08
								5-7	3.56894e-07
								6-7	0.00165229
Brief3DWS	1=Christian	248	0.0859	0.67041	2.28833	6605	0.0341655	1-3	0.0357562
	2=Buddhist	14	0.10971	0.764586				1-6	0.00281509
	3=Muslim	29	-0.182778	0.709172
	4=Hindu	18	-0.182619	0.417945
	5=Atheist	124	0.00794301	0.59348
	6=Agnostic	137	-0.121825	0.667776
	7=Other	42	0.070027	0.632907
MSPSS	1=Christian	248	0.322591	1.0278	5.36135	6605	2.08406e-05	1-5	0.00542181
	2=Buddhist	14	-0.423952	1.26907				1-6	8.48186e-05
	3=Muslim	29	0.0762529	0.899441
	4=Hindu	18	-0.205037	1.40849
	5=Atheist	124	-0.204962	1.40079
	6=Agnostic	137	-0.274448	1.26808
	7=Other	42	-0.211651	1.39033
Well-being (pre-covid)	1=Christian	248	0.64323	1.53506	9.32207	6605	8.59309e-10	1-5	2.56979e-06
	2=Buddhist	14	0.126057	1.97649				1-6	4.98028e-07
	3=Muslim	29	-0.0706793	1.24011				1-7	0.0437795
	4=Hindu	18	0.240144	1.53346
	5=Atheist	124	-0.60551	2.2784
	6=Agnostic	137	-0.524555	2.06544
	7=Other	42	-0.41561	2.0273
Negative emotion (pre-covid)	1=Christian	248	-0.519468	2.32931	5.02394	6605	4.86265e-05	1-3	0.000325905
	2=Buddhist	14	-0.0413571	1.73311				1-5	0.0161182
	3=Muslim	29	1.09001	2.29645				1-6	0.000286032
	4=Hindu	18	1.26817	2.17907				1-7	0.0179092
	5=Atheist	124	0.0826828	2.12538				3-5	0.0317621
	6=Agnostic	137	0.361841	2.32376				4-5	0.0387353
	7=Other	42	0.379278	2.2999
Health (pre-covid)	1=Christian	248	0.498394	2.03215	4.85222	6605	7.47093e-05	1-5	0.00532628
	2=Buddhist	14	0.128962	2.62281				1-6	0.0007177
	3=Muslim	29	0.350637	2.1052
	4=Hindu	18	0.372348	1.47848
	5=Atheist	124	-0.404832	2.29221
	6=Agnostic	137	-0.474097	2.23676
	7=Other	42	-0.720244	2.82931
Loneliness (pre-covid)	1=Christian	248	-0.61129	3.24695	4.3761	6605	0.000243889	1-3	0.00949001
	2=Buddhist	14	-0.485714	3.31497				1-4	0.00915445
	3=Muslim	29	1.0069	2.73051				1-6	1.54777e-05
	4=Hindu	18	1.41111	2.68194				5-6	0.0146328
	5=Atheist	124	-0.103226	3.19913
	6=Agnostic	137	0.858394	3.11251
	7=Other	42	0.0619048	3.20106
ASTI	1=Christian	248	0.160026	0.50638	11.6549	6605	2.24177e-12	1-5	1.0569e-11
	2=Buddhist	14	-0.021281	0.502559				1-6	3.93383e-08
	3=Muslim	29	0.115726	0.422567				1-7	0.0485045
	4=Hindu	18	0.350081	0.35592				2-4	0.0440878
	5=Atheist	124	-0.233887	0.52786				3-5	0.00109305
	6=Agnostic	137	-0.145999	0.533632				3-6	0.0134557
	7=Other	42	-0.0103683	0.597945				4-5	8.84443e-06
								4-6	0.000141179
								4-7	0.0135241
								5-7	0.0156557
Alienation	1=Christian	243	-0.0363955	0.635694	0.79808	6599	0.571625
	2=Buddhist	14	-0.1187	0.627572
	3=Muslim	29	0.0881966	0.598767
	4=Hindu	18	-0.0187	0.637089
	5=Atheist	124	0.0377516	0.539533
	6=Agnostic	137	0.0506431	0.54605
	7=Other	41	-0.0991878	0.594651
MLQ presence (pre-covid)	1=Christian	248	0.562558	1.45383	10.1017	6605	1.1719e-10	1-5	2.05678e-06
	2=Buddhist	14	-0.255414	1.60904				1-6	2.79156e-09
	3=Muslim	29	0.0303	1.49762
	4=Hindu	18	0.208078	1.09521
	5=Atheist	124	-0.450345	1.76413
	6=Agnostic	137	-0.556561	1.62936
	7=Other	42	-0.241129	1.68773
MLQ search (pre-covid)	1=Christian	248	-0.112423	1.70778	0.782592	6605	0.583765
	2=Buddhist	14	0.449329	1.72868
	3=Muslim	29	0.102038	1.18733
	4=Hindu	18	0.455678	1.11279
	5=Atheist	124	0.0182226	1.69264
	6=Agnostic	137	0.097608	1.48115
	7=Other	42	-0.136386	1.49871
WellBeing (resid)	1=Christian	247	0.135511	1.21155	2.22713	6604	0.0390775	1-5	0.0254316
	2=Buddhist	14	-0.346373	1.79036				1-6	0.0213197
	3=Muslim	29	-0.101106	1.18432				4-5	0.0360009
	4=Hindu	18	0.49252	0.851758				4-6	0.0351251
	5=Atheist	124	-0.174973	1.28663
	6=Agnostic	137	-0.174121	1.23025
	7=Other	42	0.237132	1.51319
Negative emotion (resid)	1=Christian	247	-0.0893028	1.81142	1.30275	6604	0.253741
	2=Buddhist	14	-0.194228	1.79386
	3=Muslim	29	0.490928	1.12172
	4=Hindu	18	-0.753688	2.00437
	5=Atheist	124	-0.0223211	1.79849
	6=Agnostic	137	0.176624	1.63482
	7=Other	42	0.0272372	1.89
Health (resid)	1=Christian	247	0.162333	1.17336	4.13862	6604	0.000437958	1-2	0.000123961
	2=Buddhist	14	-1.12995	1.4444				1-6	0.0021168
	3=Muslim	29	0.00185932	1.70757				2-3	0.00443294
	4=Hindu	18	0.304207	1.16973				2-4	0.00100444
	5=Atheist	124	-0.054678	1.06782				2-5	0.00181842
	6=Agnostic	137	-0.238017	1.3037				2-6	0.00925694
	7=Other	42	0.250317	1.14016				2-7	0.000260613
								6-7	0.0233182
Loneliness (resid)	1=Christian	247	0.00585424	2.93126	1.78033	6604	0.100731
	2=Buddhist	14	0.547874	1.96078
	3=Muslim	29	0.880448	2.64184
	4=Hindu	18	-1.11777	2.77052
	5=Atheist	124	0.0566842	2.64256
	6=Agnostic	137	0.0505832	2.43754
	7=Other	42	-0.808775	2.3021
MLQ Presence (resid)	1=Christian	247	0.0999911	1.04075	4.14499	6604	0.000431161	1-4	0.030215
	2=Buddhist	14	0.289448	0.917613				1-5	0.000254522
	3=Muslim	29	0.197165	1.42741				2-5	0.0373471
	4=Hindu	18	0.648096	0.983844				3-5	0.0158512
	5=Atheist	124	-0.318525	0.986265				4-5	0.000227911
	6=Agnostic	137	-0.0902832	1.02709				4-6	0.00452329
	7=Other	42	0.112897	0.870389				5-7	0.0196989
MLQ Search (resid)	1=Christian	247	0.132824	1.01008	3.04572	6604	0.0060773	1-5	0.0244604
	2=Buddhist	14	-0.0587043	1.06275				1-6	0.00492165
	3=Muslim	29	0.547499	1.25889				3-5	0.0026304
	4=Hindu	18	0.131836	1.33934				3-6	0.00100762
	5=Atheist	124	-0.141825	1.15078				3-7	0.00886229
	6=Agnostic	137	-0.19984	1.16131
	7=Other	42	-0.153936	1.13186
